# Supplementary material for: Analysis of the Utilization and Prospects of CRISPR-Cas Technology in the Annotation of Gene Function and Creation New Germplasm in Maize Based on Patent Data
Source: Cells. 2022 Nov 2;11(21):3471. doi: 10.3390/cells11213471 (PMC9657720; doi:10.3390/cells11213471)
Supplement: Supplementary file 1 [file cells-11-03471-s001.zip]

Archive with 1 entries (1 files):
- cells-1968096-supplementary.xlsx
