# Supplementary material for: Analysis of the Utilization and Prospects of CRISPR-Cas Technology in the Annotation of Gene Function and Creation New Germplasm in Maize Based on Patent Data
Source: Cells. 2022 Nov 2;11(21):3471. doi: 10.3390/cells11213471 (PMC9657720; doi:10.3390/cells11213471)
Supplement: Supplementary file 1 [file cells-11-03471-s001.zip › cells-1968096-supplementary.xlsx]

## Sheet: sheet1
Global layout of patent	Patent publication number	Patent title	Patent publication date	Patent applicants	Targeted genes and encoding proteins	Agronomic traits	Gene editing system used in patent	Generating modification type of target gene		Different agronomic traits are marked with different markers
EA201990924A1	CN109844121A	СОЗДАНИЕ МАИСА， УСТОЙЧИВОГО К СЕВЕРНОЙ ПЯТНИСТОСТИ ЛИСТЬЕВ	2019-09-30	PIONEER HI-BRED INTERNATIONAL， INC.	HT1and NLB18, protein kinase	Disease resistance	CRISPR-Cas 9	Knockout of HT1 and NLB8		Herbicide resistance
CN109844121A		产生北方叶枯病抗性玉蜀黍（Generating northern leaf blight resistant maize）	2019-06-04							Cold resistance
CA3037560A1		Generating northern leaf blight resistant maize	2018-04-19							Abiotic stress resistance
IN201917018418A		Generating northern leaf blight resistant maize	2019-07-26							High temperature resistance
AR109941A1		GENERACIÓN DE MAÍZ RESISTENTE AL TIZÓN DE LA HOJA DEL NORTE	2019-02-06							CRISPR-Cas system
WO2018071362A1		Generating northern leaf blight resistant maize	2018-04-19							Other
EP3525578A1		Generating northern leaf blight resistant maize	2019-08-21							Yield
ZA201901854B		Generating northern leaf blight resistant maize	2019-11-27							Quality and specialty maize
AR110581A1	AR110581A1	MODIFICACIÓN GENÉTICA DE CULTIVOS A BASE DE EDICIÓN GENÓMICA Y PRODUCCIÓN DE PLANTAS BRAQUÍTICAS	2019-04-10	MONSANTO TECHNOLOGY LLC	BR2, ATP-binding cassette transporter	Plant architecture	CRISPR-Cas 9	Knockout of BR2		Drought resistance
WO2018119225A1		Genome editing-based crop engineering and production of brachytic plants	2018-06-28							lodging resistance
US20200140874A1		Genome Editing-Based Crop Engineering and Production of Brachytic Plants	2020-05-07							Haploid induction
EP3557980A4		Genome editing-based crop engineering and production of brachytic plants	2020-06-17							Disease resistance
MX2019007546A		Genome editing-based crop engineering and production of brachytic plants.	2019-11-11							Plant architecture
CN110213961A		基于基因组编辑的作物工程化和生产矮秆植物（Genome editing-based crop engineering and production of brachytic plants.）	2019-09-06							Flowering time
BR112019012819A2		MANIPULAÇÃO DE CULTURA COM BASE EM EDIÇÃO DE GENOMA E PRODUÇÃO DE PLANTAS BRAQUÍTICAS	2019-11-26							Male sterility
IN201711041380A	IN201711041380A	Microscope system and method	2019-11-22	INDIAN COUNCIL OF AGRICULTURAL RESEARCH	EPSPS, 5-enolpyruvy-shikimate-3-phosphate synthase	Herbicide resistance	CRISPR-Cas9	Knockout of EPSPS
CN114250236A	CN114250236A	DEK48基因在调控玉米籽粒发育中的应用 (Application of DEK48 Gene in Regulation of Maize Kernel Development)	2022-03-29	INSTITUTE OF CROP SCIENCE, CHINESE ACADEMY OF AGRICULTURAL SCIENCES	DEK48, acetyltransferase	Yield and quality	CRISPR-Cas 9	Knockout of DEK48
CN111996181B	CN111996181B	DRK蛋白及其编码基因在植物抗旱中的应用 (Application of DRK protein and its coding gene in plant drought resistance)	2022-04-12	CHINA AGRICULTURAL UNIVERSITY	DRK, protein kinase	Drought resistance	CRISPR-Cas9	Knockout of DRK
CN114438117A	CN114438117A	GT1/HB13基因在调控玉米雌穗下位花不退化及抗倒伏中的应用(Application of gene in regulation of non-degeneration of maize female panicle lower flower and lodging resistance)	2022-05-06	SOUTH CHINA AGRICULTURAL UNIVERSITY | BIOTECHNOLOGY RESEARCH INSTITUTE, CHINESE ACADEMY OF AGRICULTURAL SCIENCES	GT1 and HB13, transcription factor	Yield and lodging resistance	CRISPR-Cas9	Knockout of GT1 and HB13
CN111909936A	CN111909936A	GT1基因在调控玉米雄花序性别决定和/或多果穗发育中的应用 （Application of GT1 gene in regulating sex determination of male inflorescences and/or development of multi fruited panicles in maize）	2020-11-10	SOUTH CHINA AGRICULTURAL UNIVERSITY	GT1, transcription factor	Yield	CRISPR-Cas9	Knockout of GT1
WO2019105366A1	CA3083297A1	Maize gene krn2 and uses thereof	2019-06-06	CHINA AGRICULTURAL UNIVERSITY	KRN2, WD40 protein	Yield	CRISPR-Cas9	Knockout of Krn2
CN111741969A		玉米基因KRN2及其用途 (Maize gene krn2 and uses thereof)	2020-10-02
US20210079410A1		Maize gene krn2 and uses thereof	2021-03-18
EP3717507A4		Maize gene krn2 and uses thereof	2021-08-25
CA3083297A1		Maize gene krn2 and uses thereof	2019-06-06
BR112020010655A2		GENE DE MILHO KRN2 E USOS DO MESMO	2020-11-10
US20210155949A1	WO2019204256A1	Improving agronomic characteristics in maize by modification of endogenous mads box transcription factors	2021-05-27	PIONEER HI-BRED INTERNATIONAL， INC.	MADS, transcription factor	Yield	CRISPR-dCas9	Activation of MADS
WO2019204256A1		Improving agronomic characteristics in maize by modification of endogenous mads box transcription factors	2019-10-24
US20210155949A1		Improving agronomic characteristics in maize by modification of endogenous mads box transcription factors	2021-05-27
BR112020021399A2		PROTEÍNAS MADS BOX E APRIMORAMENTO DE CARACTERÍSTICAS AGRONÔMICAS EM PLANTAS	2021-01-19
CA3095627A1		Mads box proteins and improving agronomic characteristics in plants	2019-10-24
EP3780946A4		Improving agronomic characteristics in maize by modification of endogenous mads box transcription factors	2022-03-30
IN202017049501A		Improving agronomic characteristics in maize by modification of endogenous MADS box transcription factors	2021-02-12
CA3095045A1		Improving agronomic characteristics in maize by modification of endogenous mads box transcription factors	2019-10-24
IN202017049502A		Mads box proteins and improving agronomic characteristics in plants	2021-02-12
WO2019204373A1		Mads box proteins and improving agronomic characteristics in plants	2019-10-24
CN111989403A		MADS盒蛋白以及在植物中改善农艺特征	2020-11-24
CN111073873B	CN111073873B	PP84蛋白及其编码基因在调控植物抗旱性中的应用(Application of PP84 protein and its coding gene in regulating plant drought resistance)	2022-04-05	CHINA AGRICULTURAL UNIVERSITY	PP84, Serine/threonine protein phosphatase	Drought resistance	CRISPR-Cas9	Knockout of PP84
CN110577964B	CN110577964B	UB2/UB3基因在调控玉米多果穗发育中的应用 (Application of UB2/UB3 in regulation of multiple ear development in maize)	2021-08-31	SOUTH CHINA AGRICULTURAL UNIVERSITY	UB2/UB3, transcription factor	Yield	CRISPR-Cas9	Knockout of UB2/UB3
CN113004381A	CN113004381A	ZmbZIP68蛋白及其编码基因在调控玉米耐受低温胁迫中的应用(Application of ZmbZIP68 protein and its coding gene in regulating maize tolerance to low temperature stress)	2021-06-22	CHINA AGRICULTURAL UNIVERSITY	ZmbZIP68, transcription factor	Cold resistance	CRISPR-Cas 9	Knockout of ZmbZIP68
CN111620935A	CN111620935A	ZmCEP1基因在调控玉米籽粒发育中的 (Application of ZmCEP1 in regulation of maize kernel development)	2020-09-04	CHINA AGRICULTURAL UNIVERSITY	ZmCEP1, hormone peptide	Yield	CRISPR-Cas9	Knockout of ZmCEP1
US11178832B2	US11178832B2	Mutation of the ZMCIPK15 gene to increase root angle and to enhance abiotic stress tolerance in maize	2021-11-23	WISCONSIN ALUMNI RESEARCH FOUNDATION | THE PENN STATE RESEARCH FOUNDATION	ZMCIPK15, protein kinase	Abiotic stress resistance	CRISPR-Cas9	Decreases the expression of ZmCIPK15
CN113150096A	CN113150096A	ZmFhb1蛋白及其编码基因在提高玉米穗腐病抗性中的应用 (Application of ZmFhb1 protein and its encoding gene in improving resistance to ear rot of maize)	2021-07-23	INSTITUTE OF CROP SCIENCE, CHINESE ACADEMY OF AGRICULTURAL SCIENCES	ZmFhb1, calcium binding protein	Disease resistance	CRISPR-Cas9	Knockout of ZmFhb1
CN113444160A	CN113444160A	ZmNuC基因及其编码蛋白在抗玉米粗缩病中的应用 (Application of ZmNuC gene and its coding protein in resistance to maize rough dwarf disease)	2021-09-28	NORTHEAST AGRICULTURAL UNIVERSITY	ZmNuC, nucleolin	Disease resistance	CRISPR-Cas9	Knockout of ZmNuC
CN112695041A	CN112695041A	ZmSBP28基因在调控玉米株型中的用途 (Use of ZmSBP28 gene in controlling maize plant type)	2021-04-23	SOUTH CHINA AGRICULTURAL UNIVERSITY	ZmSBP28, transcription factor	Yield and plant architecture	CRISPR-Cas 9	Knockout of ZmSBP28
CN112680472A	CN112680472A	ZmSPL基因在调控玉米冠根或气生根发育中的应用 （Application of ZmSPL gene in regulating the development of maize crown root or aerial root）	2021-04-20	SOUTH CHINA AGRICULTURAL UNIVERSITY	ZmSBP20, ZmSBP25 and ZmSBP27, transcription factor	Lodging resistance	CRISPR-Cas9	Knockout of ZmSBP20, ZmSBP25 and ZmSBP27
CN112680471A	CN112680471A	ZmSPL基因在调控玉米柱头乳突细胞发育中的应用 （Application of ZmSPL gene in regulating the development of maize stigma mastoid cells）	2021-04-20	SOUTH CHINA AGRICULTURAL UNIVERSITY	ZmSBP14, ZmSBP10 and ZmSBP26, transcription factor	Yield	CRISPR-Cas9	Knockout of ZmSBP14, ZmSBP10 and ZmSBP26
CN113462661A	CN113462661A	从玉米中分离的SIZ1蛋白及其编码基因和在品种改良中的应用 （SIZ1 protein isolated from maize and its coding gene and its application in variety improvement）	2021-10-01	SOUTH CHINA AGRICULTURAL UNIVERSITY	ZmSIZ1a and ZmSIZ1b, E3 SUMO ligase	Disease resistance	CRISPR-Cas9	Knockout of ZmSIZ1a and ZmSIZ1b
US20210189414A1	US20210189414A1	Mutation of growth regulating factor family transcription factors for enhanced plant growth	2021-06-24	PAIRWISE PLANTS SERVICES， INC.	GRF, transcription factor	Plant architecture	CRISPR-Cas9	Increasing expression of GRF
WO2021127341A1		Mutation of growth regulating factor family transcription factors for enhanced plant growth	2021-06-24
BR112018009986A2	BR112018009986A2	COMPOSIÇÕES DE INDUÇÃO HAPLOIDE E MÉTODOS PARA SUA UTILIZAÇÃO	2019-02-05	SYNGENTA PARTICIPATIONS AG	GRMZM2G471240, phospholipase	Haploid induction	CRISPR-Cas9	Knockout of GRMZM2G4GRMZM2G471240
CO20180006054A2		Composiciones de inducción de haploides y métodos para usar las mismas	2018-07-10
PH12018501057A1		Haploid induction compositions and methods for use therefor	2019-01-21
EP3845061A1		Haploid induction compositions and methods for use therefor	2021-07-07
CN113980996A	CN113980996A	蛋白GEN1及其相关生物材料在调控玉米产量中的应用 (Application of GEN1 protein and its related biomaterials in controlling maize yield)	2022-01-28	CHINA AGRICULTURAL UNIVERSITY	GEN1A/1B, flap endonuclease	Yield	CRISPR-Cas 9	Knockout of GEN1A/1B
CN114085865A	CN114085865A	蛋白MSH7及其相关生物材料在调控玉米产量中的应用 (Application of MSH7 protein and its related biomaterials in controlling maize yield)	2022-02-25	CHINA AGRICULTURAL UNIVERSITY	MSH7, DNA mismatch repair prot	Yield	CRISPR-Cas9	Knockout of MSH7
CN112646015B	CN112646015B	改变玉米开花期的基因及方法(Gene and method for changing the flowering period of maize)	2021-12-24	HUAZHONG AGRICULTURAL UNIVERSITY | JILIN ACADEMY OF AGRICULTURAL SCIENCES | WEIMI BIOTECHNOLOGY (JIANGSU) CO., LTD	GRMZM2G095727, transcription factor	Flowering time	CRISPR-Cas9	Knockout of GRMZM2G095727
CN112646820B	CN112646820B	改变玉米开花期的基因及方法(Gene and method for changing the flowering period of maize)	2022-04-26	HUAZHONG AGRICULTURAL UNIVERSITY | JILIN ACADEMY OF AGRICULTURAL SCIENCES | WEIMI BIOTECHNOLOGY (JIANGSU) CO., LTD	GRMZM2G005732, transcription factor	Flowering time	CRISPR-Cas9	Knockout of GRMZM2G005732
CN112724216B	CN112724216B	改变玉米开花期的基因及方法(Gene and method for changing the flowering period of maize)	2022-04-26	HUAZHONG AGRICULTURAL UNIVERSITY | JILIN ACADEMY OF AGRICULTURAL SCIENCES | WEIMI BIOTECHNOLOGY (JIANGSU) CO., LTD	GRMZM2G148453, transcription factor	Flowering time	CRISPR-Cas9	Knockout of GRMZM2G148453
CN112724215B	CN112724215B	改变玉米开花期的基因及方法(Gene and method for changing the flowering period of maize)	2022-04-26	HUAZHONG AGRICULTURAL UNIVERSITY | JILIN ACADEMY OF AGRICULTURAL SCIENCES | WEIMI BIOTECHNOLOGY (JIANGSU) CO., LTD	GRMZM2G179024, transcription factor	Flowering time	CRISPR-Cas9	Knockout of GRMZM2G179024
CN112646014B	CN112646014B	改变玉米开花期的基因及方法(Gene and method for changing the flowering period of maize)	2022-04-26	HUAZHONG AGRICULTURAL UNIVERSITY | JILIN ACADEMY OF AGRICULTURAL SCIENCES | WEIMI BIOTECHNOLOGY (JIANGSU) CO., LTD	GRMZM2G065896, transcription factor	Flowering time	CRISPR-Cas9	Knockout of GRMZM2G065896
CN112646016B	CN112646016B	改变玉米开花期的基因及方法(Gene and method for changing the flowering period of maize)	2022-04-26	HUAZHONG AGRICULTURAL UNIVERSITY | JILIN ACADEMY OF AGRICULTURAL SCIENCES | WEIMI BIOTECHNOLOGY (JIANGSU) CO., LTD	GRMZM2G095598, transcription factor	Flowering time	CRISPR-Cas9	Knockout of GRMZM2G095598
CN112661823B	CN112661823B	改变玉米开花期的基因及方法(Gene and method for changing the flowering period of maize)	2022-04-26	HUAZHONG AGRICULTURAL UNIVERSITY | JILIN ACADEMY OF AGRICULTURAL SCIENCES | WEIMI BIOTECHNOLOGY (JIANGSU) CO., LTD	AC215811.3_FG003, transcription factor	Flowering time	CRISPR-Cas9	Knockout of AC215811.3_FG003
CN112708633A	CN112708633A	含有玉米种子荧光报告基团的CRISPR-Cas9基因编辑系统及应用(CRISPR-Cas9 gene editing system containing maize seed fluorescence reporting group and its application)	2021-04-27	INSTITUTE OF CROP SCIENCE, CHINESE ACADEMY OF AGRICULTURAL SCIENCES		CRISPR-Cas system	CRISPR-Cas9
CN111172173B	CN111172173B	降低玉米株高或延迟开花的方法 (Methods to reduce plant height or delay flowering of maize)	2022-05-03	WEIMI BIOTECHNOLOGY (JIANGSU) CO., LTD | HUAZHONG AGRICULTURAL UNIVERSITY	GRMZM5G878561, unknown protein	Plant architecture and flowering time	CRISPR-Cas9	Knockout of GRMZM5G878561
US20210301282A1	US20210301282A1	Methods for controlling meristem size for crop improvement	2021-09-30	PAIRWISE PLANTS SERVICES， INC.	EAR2, CLAVATA2 receptor protein	Yield	CRISPR-Cas9	base editing and deletion of EAR2
WO2021195458A1		Methods for controlling meristem size for crop improvement	2021-09-30
WO2021211926A1	WO2021211926A1	Methods for controlling meristem size for crop improvement	2021-10-21	PAIRWISE PLANTS SERVICES， INC.	CLAVATA 3, hormone peptide	Yield	CRISPR-Cas9	Amino acid substitution of CLVATA3
US20210395767A1	US20210395767A1	Methods for controlling meristem size for crop improvement	2021-12-23	PAIRWISE PLANTS SERVICES， INC.	LRR-RLK, protein kinase	Yield	CRISPR-Cas9	Mutation of the specific amino acid residue of LRR-RLK
CN108165554B	CN108165554B	控制玉米叶宽基因ZmNL4及其应（Application of gene ZmNL4 controlling maize leaf width ）	2021-08-03	WEIMI BIOTECHNOLOGY (HAINAN) CO., LTD	ZmNL4, galactose oxidase	Yield and plant architecture	CRISPR-Cas9	Knockout of ZmNZmNL4
CN112538486B	CN112538486B	控制玉米株高的基因、其编码的蛋白质以及应用(Protein encoded by ZmNL4Z controlling maize leaf width and its application of controlling maize plant heigh)	2022-02-15	HENAN AGRICULTURAL UNIVERSITY	ZmBON1, calcium dependent phospholipids binding protein	Plant architecture	CRISPR-Cas9	Knockout of ZmBON1
CN111172171A	CN111172171A	控制玉米株高和花期的基因及其应用(Genes controlling plant height and florescence in maize and their application)	2020-05-19	WEIMI BIOTECHNOLOGY (JIANGSU) CO., LTD | HUAZHONG AGRICULTURAL UNIVERSITY	GRMZM2G331652, unknown protein	Plant architecture and flowering time	CRISPR-Cas9	Knockout of GRMZM2G331652
CN110862994A	CN110862994A	控制玉米株高和穗位高基因ZKM76及其应用 (ZKM76 controlling plant height and ear height in maize and its application)	2020-03-06	WEIMI BIOTECHNOLOGY (JIANGSU) CO., LTD | HUAZHONG AGRICULTURAL UNIVERSITY	ZKM76, S-acyltransferase	Plant architecture	CRISPR-Cas9	Knockout of ZKM76
CN110862993B	CN110862993B	控制玉米株高和穗位高基因ZKM89及其应用(ZKM89 controlling plant height and ear height in maize and its application)	2020-08-28	WEIMI BIOTECHNOLOGY (JIANGSU) CO., LTD | HUAZHONG AGRICULTURAL UNIVERSITY	ZKM89, RING/FYVE/PHD protein	Plant architecture	CRISPR-Cas9	Knockout of ZKM89
CN110862440B	CN110862440B	控制玉米株高基因ZKM465及其应用(ZKM465 controlling plant height in maize and its application)	2022-02-15	WEIMI BIOTECHNOLOGY (JIANGSU) CO., LTD | HUAZHONG AGRICULTURAL UNIVERSITY	ZKM465, prenylated Rab receptor	Plant architecture	CRISPR-Cas9	Knockout of ZKM465
CN111073896A	CN111073896A	控制玉米籽粒灌浆的基因及编码产物、引物、载体和应用 (Genes controlling grain filling in maize and their coding products, primers, vectors and applications )	2020-04-28	HENAN AGRICULTURAL UNIVERSITY	ZmGAMYB1, transcription factor	Yield	CRISPR-Cas9	Knockout of ZmGAMYB1
CN107022562B	CN107022562B	利用CRISPR/Cas9系统对玉米基因定点突变的方法(The method of directed site mutation of maize gene using CRISPR/Cas9 system)	2020-07-17	PIONEER HI-BRED INTERNATIONAL， INC.		CRISPR-Cas system	CRISPR-Cas9
CN110128518A	CN110128518A	利用基因编辑技术创制玉米矮化材料的方法(Method of creating maize dwarf material by gene editing)	2019-08-16	INSTITUTE OF CROP SCIENCE, CHINESE ACADEMY OF AGRICULTURAL SCIENCES	ZmGA20ox3 and ZmGA20ox5, gibberellin oxidase	Plant architecture	CRISPR-Cas9	Knockout of ZmGA20ox3 and ZmGA20ox5
CN112813098A	CN112813098A	利用人工突变创制玉米bhlh51雄性不育系(Creation of maize bhlh51 male sterile line by artificial mutation)	2021-05-18	BEIJING UNIVERSITY OF SCIENCE AND TECHNOLOGY | BEIJING ZHONGZHI INTERNATIONAL INSTITUTE OF BIOLOGICAL AGRICULTURE | BEIJING SHOUJIALIHUA TECHNOLOGY CO., LTD	ZmbHLH51, transcription factor	Male sterility	CRISPR-Cas9	Knockout of ZmbHLH51
CN113637677A	CN113637677A	能降低玉米中α醇溶蛋白的靶点基因及其应用(arget gene reducing the content of corn α of gliadin and its application)	2021-11-12	SHANGHAI UNIVERSITY	α-zein, α gliadin	Quality	CRISPR-Cas9	Knockout of α-zein
US11136589B2	US11136589B2	Waxy corn	2021-10-05	PIONEER HI-BRED INTERNATIONAL， INC.	WX1, granule-bound starch synthase	Quality and specialty maize	CRISPR-Cas9	Knockout of WX1
WO2017132239A1		Waxy corn	2017-08-03
CN106929532B	CN106929532B	人工创制玉米雄性不育系与高效的转育方法 Artificial creation of maize male sterile line and efficient transgenic and breeding method	2019-09-24	INSTITUTE OF CROP SCIENCE, CHINESE ACADEMY OF AGRICULTURAL SCIENCES	Ms26, cytochrome oxidase,	Male sterility	CRISPR-Cas9	Knockout of Ms26
CN111235180A	CN111235180A	缩短玉米花期的方法(Methods for shortening the flowering period of maize)	2020-06-05	WEIMI BIOTECHNOLOGY (JIANGSU) CO., LTD | HUAZHONG AGRICULTURAL UNIVERSITY	GRMZM2G068943, trehalose-6-phosphate synthetase	Flowering time	CRISPR-Cas9	Knockout of GRMZM2G068943
WO2021207148A1	WO2021207148A1	Methods and compositions for increasing resistance to ear rot and stem rot disease in maize	2021-10-14	PAIRWISE PLANTS SERVICES， INC.	LOX1/2/3/6, lipoxygenase	Disease resistance	CRISPR-Casl2a	Knockout down or knockout of ZmLOX1/2/3/6
EP3500666A4	CN109844107A	Methods and compositions for short stature plants through manipulation of gibberellin metabolism to increase harvestable yield	2020-04-08	MONSANTO TECHNOLOGY LLC	ZmGA20ox and ZmGA3ox, gibberellin oxidase	Plant architecture and lodging resistance	CRISPR-Cas9	Knockout of ZmGA20ox or ZmGA3ox
CO20190002363A2		Métodos y composiciones para plantas de estatura corta a través de la manipulación del metabolismo de giberelina para aumentar el rendimiento cosechable	2019-05-31
IN201917010271A		Methods and compositions for short stature plants through manipulation of gibberellin metabolism to increase harvestable yield	2019-06-14
CR20190130A		Methods and compositions for short stature plants through manipulation of gibberellin metabolism to increase harvestable yield	2019-05-07
MX2019001956A		Methods and compositions for short stature plants through manipulation of gibberellin metabolism to increase harvestable yield.	2019-10-07
CN109844107A		通过操纵赤霉素代谢增加可收获产量的用于矮株型植物的方法和组合物 (Methods and compositions for short stature plants through manipulation of gibberellin metabolism to increase harvestable yield.)	2019-06-04
BR112019003114A2		MÉTODOS E COMPOSIÇÕES PARA PLANTAS DE BAIXA ESTATURA PELA MANIPULAÇÃO DO METABOLISMO DA GIBERELINA PARA AUMENTAR O RENDIMENTO PASSÍVEL DE SER COLHIDO	2019-07-09
WO2020023258A1	WO2020023258A1	Methods and compositions to increase yield through modifications of fea3 genomic locus and associated ligands	2020-01-30	PIONEER HI-BRED INTERNATIONAL， INC.	FEA3, receptor protein	Yield	CRISPR-Cas9	Knockout of fea3
CN113788889A	CN113788889A	突变的DELLA蛋白及其应用 (Mutated DELLA protein and its application)	2021-12-14	SHANDONG SHUNFENG BIOTECHNOLOGY CO., LTD	Dwarf8, DELLA protein	Plant architecture	CRISPR-Cas9	Knockout of Dwarf8
CN112662687A	CN112662687A	推迟玉米花期的方法、试剂盒、基因 (Methods, kits and genes for delaying maize flowering)	2021-04-16	HUAZHONG AGRICULTURAL UNIVERSITY | JILIN ACADEMY OF AGRICULTURAL SCIENCES | WEIMI BIOTECHNOLOGY (JIANGSU) CO., LTD	GRMZM2G044126, histone acetyltransferase	Flowering time	CRISPR-Cas9	Knockout of GRMZM2G044126
CN112961231A	CN112961231A	雄性不育基因ZmbHLH122及其在创制玉米雄性不育系中的应用 (Male sterile gene ZmbHLH122 and its application in the creation of maize male sterile line)	2021-06-15	BEIJING UNIVERSITY OF SCIENCE AND TECHNOLOGY | BEIJING ZHONGZHI INTERNATIONAL INSTITUTE OF BIOLOGICAL AGRICULTURE | BEIJING SHOUJIALIHUA TECHNOLOGY CO., LTD	ZmbHLH122, transcription factor	Male sterility	CRISPR-Cas9	Knockout of ZmbHLH122
CN112680458B	CN112680458B	雄性不育基因ZmMYB33及其在创制玉米雄性不育系中的应用 (Male sterile gene ZmMYB33 and its application in the creation of maize male sterile line)	2021-06-22	BEIJING UNIVERSITY OF SCIENCE AND TECHNOLOGY | BEIJING ZHONGZHI INTERNATIONAL INSTITUTE OF BIOLOGICAL AGRICULTURE | BEIJING SHOUJIALIHUA TECHNOLOGY CO., LTD	ZmMYB33, transcription factor	Male sterility	CRISPR-Cas9	Knockout of ZmMYB33
CN113005128A	CN113005128A	雄性不育基因ZmMYB84及其在创制玉米雄性不育系中的应用 (Male sterile gene ZmMYB84 and its application in the creation of maize male sterile line)	2021-06-22	BEIJING UNIVERSITY OF SCIENCE AND TECHNOLOGY | BEIJING ZHONGZHI INTERNATIONAL INSTITUTE OF BIOLOGICAL AGRICULTURE | BEIJING SHOUJIALIHUA TECHNOLOGY CO., LTD	ZmMYB84, transcription factor	Male sterility	CRISPR-Cas9	Knockout of ZmMYB84
CN112680461B	CN112680461B	雄性不育基因ZmPHD11及其在创制玉米雄性不育系中的应用(Male sterile gene ZmPHD11 and its application in the creation of maize male sterile line)	2021-06-22	BEIJING SHOUJIALIHUA TECHNOLOGY CO., LTD | XINYANG SHOUJIALIHUA AGRICULTURAL TECHNOLOGY CO., LTD	ZmPHD11, transcription factor	Male sterility	CRISPR-Cas9	Knockout of ZmPHD11
CN112680459B	CN112680459B	雄性不育基因ZmTGA10及其在创制玉米雄性不育系中的应用 (Male sterile gene ZmTGA10 and its application in the creation of maize male sterile line)	2021-06-22	BEIJING SHOUJIALIHUA TECHNOLOGY CO., LTD | XINYANG SHOUJIALIHUA AGRICULTURAL TECHNOLOGY CO., LTD	ZmTGA10, transcription factor	Male sterility	CRISPR-Cas9	Knockout of ZmTGA10
CN112680460B	CN112680460B	雄性不育基因ZmTGA9及其在创制玉米雄性不育系中的应用 (Male sterile gene ZmTGA9 and its application in the creation of maize male sterile line)	2021-06-22	BEIJING UNIVERSITY OF SCIENCE AND TECHNOLOGY | BEIJING ZHONGZHI INTERNATIONAL INSTITUTE OF BIOLOGICAL AGRICULTURE | BEIJING SHOUJIALIHUA TECHNOLOGY CO., LTD	ZmTGA9, transcription factor	Male sterility	CRISPR-Cas9	Knockout of ZmTGA9-1/2/3
CN112899247B	CN112899247B	雄性不育基因ZmTKPR1及其在创制玉米雄性不育系中的应用(Male sterile gene ZmTKPR1 and its application in the creation of maize male sterile line)	2021-09-24	BEIJING UNIVERSITY OF SCIENCE AND TECHNOLOGY | BEIJING ZHONGZHI INTERNATIONAL INSTITUTE OF BIOLOGICAL AGRICULTURE | BEIJING SHOUJIALIHUA TECHNOLOGY CO., LTD	ZmTKPR1, dihydroflavonol-4-reductase	Male sterility	CRISPR-Cas9	Knockout of bZmTKPR1
CN114181951A	CN114181951A	一个玉米纹枯病抗病相关基因Zmbzip45及其应用 (A resistance related gene Zmbzip45 of maize sheath blight and its application)	2022-03-15	SHANDONG AGRICULTURAL UNIVERSITY	Zmbzip45, transcription factor	Disease resistance	CRISPR-Cas9	Knockout of Zmbzip45
CN112877331A	CN112877331A	一种创制高直链淀粉玉米种质的方法 (A Method of creating maize germplasm WITH high amylose)	2021-06-01	INSTITUTE OF CROP SCIENCE, CHINESE ACADEMY OF AGRICULTURAL SCIENCES	ZmSSSIII, starch synthase	Quality	CRISPR-Cas9	Knockout of ZmSSSIII
CN113046356A	CN113046356A	一种创制抗粗缩病玉米种质的方法 ( A method of creating maize germplasm resistant to rough dwarf disease)	2021-06-29	INSTITUTE OF CROP SCIENCE, CHINESE ACADEMY OF AGRICULTURAL SCIENCES	Zm00001d010255, guanosine diphosphate dissociation inhibitor	Disease resistance	CRISPR-Cas9	Knockout of Zm00001d010255
CN109355304A	CN109355304A	一种创制玉米甜糯籽粒种质的方法 (A Method of creating sweet glutinous corn germplasm )	2019-02-19	INSTITUTE OF CROP SCIENCE, CHINESE ACADEMY OF AGRICULTURAL SCIENCES	Sh2, Large subunit of glucose pyrophosphorylase; Wx, granule-bound starch synthase	Quality and specialty maize	CRISPR-Cas9	Knockout of Sh2 and Wx
CN114181943A	CN114181943A	一种创制早熟玉米种质的方法及其应用 (A method of creating early maturing maize germplasm and its application)	2022-03-15	INSTITUTE OF CROP SCIENCE, CHINESE ACADEMY OF AGRICULTURAL SCIENCES	ZmCCT10, transcription factor	Flowering time	CRISPR-Cas9	Knockout of ZmCCT10
CN110373414A	CN110373414A	一种高效创制磺酰脲类除草剂抗性玉米的方法及其应用 (An efficient method of creating sulfonylurea herbicide resistant maize and its application)	2019-10-25	INSTITUTE OF CROP SCIENCE, CHINESE ACADEMY OF AGRICULTURAL SCIENCES	ALS1 and ALS2, acetolactate synthase	Herbicide resistance	CRISPR-Cas9	Knockout of ALS1 and ALS2
CN114181966A	CN114181966A	一种基于Zm00001d008708基因创制玉米矮化材料的方法 (A method of creating maize dwarf materials based on Zm00001d008708 gene)	2022-03-15	JILIN ACADEMY OF AGRICULTURAL SCIENCES	Zm00001d008708, DUF1421 protein	Plant architecture	CRISPR-Cas9	Knockout of Zm00001d008708,
CN114150014A	CN114150014A	一种基于ZmEMF2b/2-2基因创制玉米矮化材料的方法 (A method of creating maize dwarf materials based on ZmEMF2b/2-2 gene)	2022-03-08	JILIN ACADEMY OF AGRICULTURAL SCIENCES	ZmEMF2b/2-2, PcG protein	Plant architecture	CRISPR-Cas9	Knockout of ZmEMF2b/2-2
CN114058620A	CN114058620A	一种基于Zmhb38基因创制玉米矮化材料的方法 (A method of creating maize dwarf materials based on Zmhb38 gene)	2022-02-18	JILIN ACADEMY OF AGRICULTURAL SCIENCES	Zmhb38, transcription factor,	Plant architecture	CRISPR-Cas9	Knockout of Zmhb38
CN110903368B	CN110903368B	一种控制玉米雌性性状的基因以及用于创制玉米雌性不育系的试剂盒、突变基因型和方法(A gene controlling the female character of maize and its kit, mutant genotype and method for creating female sterile lines in maize)	2020-09-11	HUAZHONG AGRICULTURAL UNIVERSITY | WEIMI BIOTECHNOLOGY (JIANGSU) CO., LTD	Zm00001d000204, sulfate transporter	Male sterility	CRISPR-Cas9	Knockout of Zm00001d000204
CN112457386A	CN112457386A	一种控制玉米穗长和行粒数相关的蛋白EAD1及其编码基因与应用 (A EAD1 gene encoding protein related to ear length and grain number per row in maize and its application)	2021-03-09	INSTITUTE OF GENETICS AND DEVELOPMENTAL BIOLOGY, CHINESE ACADEMY OF SCIENCES	EAD1, malate transporter	Yield	CRISPR-Cas9	Knockout of EAD1
CN113767847A	CN113767847A	一种快速定点突变创制纯合糯性玉米种质的方法及其应用 (A method of creating homozygous waxy maize germplasm by rapid site directed mutation and its application)	2021-12-10	INSTITUTE OF CROP SCIENCE, CHINESE ACADEMY OF AGRICULTURAL SCIENCES	ZmWaxy1, granule-bound starch synthase;	Quality, specialty maize and haploid induction	CRISPR-Cas9	Knockout of ZmWaxy1
CN112626113A	CN112626113A	一种利用基因编辑技术创制玉米矮化材料的方法 (A method of creating maize dwarf materials by gene editing)	2021-04-09	JILIN ACADEMY OF AGRICULTURAL SCIENCES	ZmGA3ox1, gibberellin oxidase	Plant architecture	CRISPR-Cas9	Knockout of ZmGA3ox1
CN114395562A	CN114395562A	一种用于缩短玉米吐丝散粉间隔的基因及其应用(A gene for shortening the interval of corn silk and powder dispersion and its application)	2022-04-26	JILIN ACADEMY OF AGRICULTURAL SCIENCES	ZmGA20ox3, gibberellin oxidase	Flowering time	CRISPR-Cas9	Knockout of ZmGA20ox3
CN112575029A	CN112575029A	一种利用基因编辑技术创制玉米高杆材料的方法 (A method of creating maize high stem materials by gene editing)	2021-03-30	JILIN ACADEMY OF AGRICULTURAL SCIENCES	ZmGA2ox3, gibberellin oxidase	Plant architecture	CRISPR-Cas9	Knockout of ZmGA2ox3
CN110144366A	CN110144366A	一种敲除SIP1基因提升玉米直链淀粉含量的实验方法 (An experimental method of increasing amylose content in maize by knocking out SIP1 gene)	2019-08-20	CHEN TAO	SIP1, starch branching enzyme	Quality	CRISPR-Cas9	Knockout of SIP1
CN110157715A	CN110157715A	一种敲除ZmPAD1基因提升高直链玉米产量的实验方法 (*An experimental method of knockout ZmPAD1 gene to increase the yield of high straight chain maize)	2019-08-23	CHEN TAO	ZmPAD1, proteasome subunit	Quality	CRISPR-Cas9	Knockout of zMpad1
CN113402594A	CN113402594A	一种调控玉米苞叶的蛋白质及其相关生物材料与应用 (A protein regulating corn bracts and its related biomaterials and applications)	2021-09-17	CHINA AGRICULTURAL UNIVERSITY	PCD2C, unknown protein	Protein of bract	CRISPR-Cas9	Knockout of PCD2C
CN110627888B	CN110627888B	一种调控玉米茎秆强度的Stiff1基因及其编码蛋白的应用 (Stiff1 gene encoding protein regulating corn stalk strength and its application)	2021-04-16	CHINA AGRICULTURAL UNIVERSITY	Stiff1, F-box protein	Lodging resistance	CRISPR-Cas9	Knockout of Stiff1
CN111041045B	CN111041045B	一种通过基因敲除提高5-甲基四氢叶酸含量的方法 (A method for increasing the content of 5-methyltetrahydrofolate by gene knockout)	2020-07-14	BIOTECHNOLOGY RESEARCH INSTITUTE, CHINESE ACADEMY OF AGRICULTURAL SCIENCES	ZmGFT1, glutamate formiminotransferase	Quality and specialty maize	CRISPR-Cas9	Knockout of ZmGFT1
CN114107372A	CN114107372A	一种通过基因敲除提高籽粒甲硫氨酸含量的方法 (A method of improving grain methionine content by gene knockout)	2022-03-01	BIOTECHNOLOGY RESEARCH INSTITUTE, CHINESE ACADEMY OF AGRICULTURAL SCIENCES	ZmMETS2, methionine synthase	Quality and specialty maize	CRISPR-Cas9	Knockout of ZmMETS2
WO2017121411A1	WO2017121411A1	一种与植物雄性育性相关的蛋白及其编码基因与应用 (A protein related to plant male fertility and its coding gene and application)	2017-07-20	INSTITUTE OF GENETICS AND DEVELOPMENTAL BIOLOGY, CHINESE ACADEMY OF SCIENCES	ZmIAP1, unknown protein	Male sterility	CRISPR-Cas9	Knockout of ZmIAP1
CN112175969A	CN112175969A	一种玉米ZmFKF1基因及其基因编辑突变体的制备与应用 (Maize ZmFKF1 gene and the application of its gene editing mutant)	2021-01-05	FRUIT RESEARCH INSTITUTE OF GUANGDONG ACADEMY OF AGRICULTURAL SCIENCES	ZmFKF1, receptor protein	Flowering time	CRISPR-Cas9	Knockout of ZmFKF1,
CN112707956B	CN112707956B	一种玉米穗行数相关蛋白及其编码基因和应用(A maize gene encoding ear row number related protein and its application)	2022-04-19	INSTITUTE OF CROP SCIENCE, CHINESE ACADEMY OF AGRICULTURAL SCIENCES	Zm00001d016075, unknown protein	Yield	CRISPR-Cas9	Knockout of Zm00001d016075
CN113215156A	CN113215156A	一种利用CRISPR/Cas9技术高效创制香味玉米的方法 (A method of creating fragrant corn with CRISPR/Cas9 technology)	2021-08-06	BEIJING ACADEMY OF AGRICULTURE AND FORESTRY SCIENCES	ZmBADH2-1/2, betaine aldehyde dehydrogenase	Quality and specialty maize	CRISPR-Cas9	Knockout of ZmBADH2-1/2
WO2021249229A1	WO2021249229A1	一种增强植物香味的方法 (A method of creating fragrant corn with CRISPR/Cas9 technology)	2021-12-16	SHANDONG SHUNFENG BIOTECHNOLOGY CO., LTD	ZmBADH2a/2b, betaine aldehyde dehydrogenase	Quality and specialty maize	CRISPR-Cas9	Knockout of ZmBADH2a/2b
CN114127299A		一种增强植物香味的方法 (A method of creating fragrant corn with CRISPR/Cas9 technology)	2022-03-01
CN114395580A	CN114395580A	用于控制玉米株高的基因(A method of enhancing plant fragrance)	2022-04-26	HUAZHONG AGRICULTURAL UNIVERSITY	ZmTPK2, thiamine pyrophosphokinase	Plant architecture	CRISPR-Cas9	Knockout of ZmTPK2
WO2021127087A1	WO2021127087A1	Compositions and genome editing methods for improving grain yield in plants	2021-06-24	PIONEER HI-BRED INTERNATIONAL， INC.	ZmBGl, member protein	Yield and drought resistance	CRISPR-dCas9	Activating expression of ZmBG1
CA3069014A1	CA3069014A1	Compositions and methods for stature modification in plants	2019-03-21	PIONEER HI-BRED INTERNATIONAL， INC.	ZM-BR1, transcription factor	Plant architecture	CRISPR-Cas9	Knockout of ZM-BR1
BR112020001844A2		MÉTODO PARA REDUZIR ALTURA DE PLANTA， MÉTODO PARA IDENTIFICAR UM ALELO DE BR1 OU UM ALELO DW5 EM UMA POPULAÇÃO DE PLANTAS， PLANTA SEMIANÃ， PLANTA DE SORGO SEMIANÃ， CONSTRUÇÃO DE DNA RECOMBINANTE， CÉLULA VEGETAL， SEQUÊNCIA DE RNA-GUIA PLANTA， SEMENTE， PLANTA DE SORGO SEMIANÃ MODIFICADA， PLANTA DE SORGO ANÃ， PLANTA DE MAÍS MUTANTE， MÉTODO PARA REDUZIR ALTURA DE PLANTA， PLANTA DE SORGO， POPULAÇÃO DE…	2020-10-06
WO2019055141A1		Compositions and methods for stature modification in plants	2019-03-21
US20200199609A1		Compositions and methods for stature modification in plants	2020-06-25
EP3681899A4		Compositions and methods for stature modification in plants	2022-02-23
CN112575025A	CN112575025A	诱导玉米母本单倍体产生的基因ZmPLD3及应用(ZmPLD3 gene induced haploid production of maize female parent and its application)	2021-03-30	CHINA AGRICULTURAL UNIVERSITY	ZmPLD3, phospholipase	Haploid induction	CRISPR-Cas9	Knockout of ZmPLD3
WO2021063029A1		诱导玉米母本单倍体产生的基因ZmPLD3及应用(ZmPLD3 gene induced haploid production of maize female parent and its application)	2021-04-08
CN112080518B	CN112080518B	玉米AL14基因在植物抗旱中的应用(Application of maize AL14 gene in plant drought resistance))	2021-11-02	CHINA AGRICULTURAL UNIVERSITY	AL14 transcription factor	Drought resistance	CRISPR-Cas9	Knockout of AL14
CN112011560B	CN112011560B	玉米CPK2基因在植物抗旱中的应 (Application of maize CPK2 gene in plant drought resistance	2022-02-08	CHINA AGRICULTURAL UNIVERSITY	CPK2, protein kinase	Drought resistance	CRISPR-Cas9	Knockout of CPK2
CN111549055A	CN111549055A	玉米MS2基因的应用(Application of maize MS2 gene)	2020-08-18	INSTITUTE OF CROP SCIENCE, CHINESE ACADEMY OF AGRICULTURAL SCIENCES	MS2, ABCG-type transporter	Male sterility	CRISPR-Cas9	Knockout of MS2
CN110878312B	CN110878312B	玉米ZmDTX3.1突变基因及其遗传转化体系的构建方法和应用(Construction and application of ZmDTX3.1 mutant and its genetic transformation system in maize)	2021-03-23	Li JIA	ZmDTX3.1, transporter protein	Flowering time	CRISPR-Cas9	Knockout of ZmDTX3.1
US20210139925A1	CN108192912B	Maize female parent haploid major effect inducing gene and application	2021-05-13	CHINA AGRICULTURAL UNIVERSITY	ZmPLA, phospholipase A	Haploid induction	CRISPR-Cas9	Knockout of ZmPLA,
CN108192912B		一种诱导产生玉米母本单倍体的方法(A method of inducing haploid of maize female parent)	2019-05-07
CA3090472A1	CA3090472A1	Maize parthenogenetic haploid-inducing gene zmpla1e and application thereof	2019-08-15	CHINA AGRICULTURAL UNIVERSITY	ZmPLA1E, DUF679 protein	Haploid induction	CRISPR-Cas9	Knockout of ZmPLA1E
BR112020016171A2		MÉTODO PARA PREPARAR UMA LINHAGEM INDUTORA DE PLANTA HAPLOIDE MATERNA， MÉTODO PARA PREPARAR UMA PLANTA HAPLOIDE MATERNA， PROTEÍNA， MATERIAL BIOLÓGICO RELACIONADO À PROTEÍNA E USO	2020-12-15
US20200347402A1		Maize Parthenogenetic Haploid-inducing Gene ZmPLA1E and Application Thereof	2020-11-05
CN109628480B		玉米孤雌生殖单倍体诱导基因ZmPLA1E及其应用（Maize Parthenogenetic Haploid-inducing Gene ZmPLA1E and Application Thereof）	2021-09-28
WO2019153899A1		Maize Parthenogenetic Haploid-inducing Gene ZmPLA1E and Application Thereof	2019-08-15
EP3739051A4		Maize parthenogenetic haploid-induced gene zmpla1e and use thereof	2021-11-10
CN109735512B	CN109735512B	玉米基因ZmACO2在提高玉米产量中的应用（Application of maize gene ZmACO2 in increasing maize yield）	2020-11-03	HUAZHONG AGRICULTURAL UNIVERSITY	ZmACO2, 1-aminocyclopropane-1-carboxylate oxidase	Yield	CRISPR-Cas9	Knockout of ZmACO2
CN113004383B	CN113004383B	玉米基因ZmEREB102在提高玉米产量中的应用（Application of maize gene ZmEREB102 in increasing maize yield）	2022-03-15	HUAZHONG AGRICULTURAL UNIVERSITY	ZmEREB102, transcription factor	Yield and drought resistance	CRISPR-Cas9	Knockout of ZmEREB102
WO2020248971A9	WO2020248971A9	Maize gene zmravl1 and functional site and use thereof	2021-02-18	CHINA AGRICULTURAL UNIVERSITY	ZmRAVL1, transcription factor	Yield and plant architecture	CRISPR-Cas9	Knockout of ZmRAVL1
CA3142548A1		Maize gene zmravl1 and functional site and use thereof	2020-12-17
CN112646013B	CN112646013B	玉米开花期基因及其应用(Genes of flowering stage in maize and their application)	2022-04-26	HUAZHONG AGRICULTURAL UNIVERSITY | JILIN ACADEMY OF AGRICULTURAL SCIENCES | WEIMI BIOTECHNOLOGY (JIANGSU) CO., LTD	GRMZM2G172297, transcription factor	Flowering time	CRISPR-Cas9	Knockout of GRMZM2G172297,
CN111320679A	CN111320679A	玉米开花期相关的ZmPHYCs突变型蛋白、其编码基因、重组载体和应用（Zmphycs mutant protein related to flowering period of maize, encoding gene, recombinant vector and use thereof）	2020-06-23	SOUTH CHINA AGRICULTURAL UNIVERSITY | BIOTECHNOLOGY RESEARCH INSTITUTE, CHINESE ACADEMY OF AGRICULTURAL SCIENCES	ZmPHYC1 and ZmPHYC2, phytochrome C	Flowering time	CRISPR-Cas9	Knockout of ZmPHYC1 and ZmPHYC2
WO2021159727A1		Zmphycs mutant protein related to flowering period of maize, encoding gene, recombinant vector and use thereof	2021-08-19	SOUTH CHINA AGRICULTURAL UNIVERSITY | BIOTECHNOLOGY RESEARCH INSTITUTE, CHINESE ACADEMY OF AGRICULTURAL SCIENCES
CN108794610B	CN108794610B	玉米杂交不亲和相关蛋白ZmGa1S及其编码基因与应用（Zea mays cross incompatibility related protein ZmGa1S and its coding gene and application）	2020-10-30	INSTITUTE OF GENETICS AND DEVELOPMENTAL BIOLOGY, CHINESE ACADEMY OF SCIENCES	ZmGa1S, gametophytic factor	Incompatibility	CRISPR-Cas9	Knockout of ZmGa1S,
CN107266541B	CN107266541B	玉米转录因子ZmbHLH167及其应用（Corn transcription factor ZmbHLH167 and its application）	2021-06-04	SHANGHAI UNIVERSITY	ZmbHLH167, transcription factor	Quality and specialty maize	CRISPR-Cas9	Knockout of ZmbHLH167
CN107298701B	CN107298701B	玉米转录因子ZmbZIP22及其应用（Corn transcription factor ZmbZIP22 and its application）	2020-10-30	SHANGHAI UNIVERSITY	ZmbZIP22, transcription factor	Nutritional quality	CRISPR-Cas9	Knockout of ZmbZIP22
CN107418971B	CN107418971B	玉米籽粒类胡萝卜素缺陷基因SCD的克隆及应用（Cloning and application of carotenoid deficient gene SCD in maize kernel）	2021-03-30	CHINA AGRICULTURAL UNIVERSITY	SCD, centromere retrotransposon	Carotenoid synthesis	CRISPR-Cas9	Knockout of SCD
CN111440808B	CN111440808B	植物氨基酸通透酶及其编码基因在调控植物耐高温性能中的应用 （Application of gene encoding plant amino acid permeation enzyme in regulating high temperature tolerance of plants）	2021-09-14	CHINA AGRICULTURAL UNIVERSITY	ZmAAPa, amino acid permease	High temperature resistance	CRISPR-Cas9	Knockout of ZmAAPa
WO2019080727A1	CN111630171A	Lodging resistance in plants	2019-05-02	INSTITUTE OF CROP SCIENCE CHINESE ACADEMY OF AGRICULTURAL SCIENCES	miR528, miRNA	Lodging resistance	CRISPR-Cas9	Knockout of miR528
AU2018355378A1		Lodging resistance in plants	2020-05-14
IN202017021724A		Lodging resistance in plants	2020-08-21
PH12020550486A1		Lodging resistance in plants	2021-03-22
CA3080234A1		Lodging resistance in plants	2019-05-02
JP2021501602A		植物における耐倒伏性(Lodging resistance in plants)	2021-01-21
CN111630171A		植物抗倒伏性(Lodging resistance in plants)	2020-09-04
BR112020008016A2		RESISTÊNCIA AO ALOJAMENTO EM PLANTAS	2020-10-27
CN113817033A	CN113817033A	ZmELF3.1蛋白及其功能缺失突变体在调控作物气生根数目或层数的应用(Application of ZmELF3.1 protein and its function deficient mutants in controlling the number or layers of aerial roots in crops)	2021-12-21	BIOTECHNOLOGY RESEARCH INSTITUTE, CHINESE ACADEMY OF AGRICULTURAL SCIENCES | SOUTH CHINA AGRICULTURAL UNIVERSITY	ZmELF3, glycoprotein	Aerial root layers	CRISPR-Cas9	Knockout of ZmELF3
CN110982826B	CN110982826B	一种控制玉米籽粒发育基因ZmDek605的克隆、功能研究及标记挖掘(Cloning, functional study and marker mining of ZmDek605 gene controlling maize kernel development)	2021-08-13	CHINA AGRICULTURAL UNIVERSITY	ZmDek605, mitochondrial protein subunit	Quality	CRISPR-Cas9	Knockout of ZmDek605,
CN113354721A	CN113354721A	一种调控玉米籽粒胚发育的基因Emb1637的应用(Application of a gene Emb1637 regulating the development of maize kernel embryos)	2021-09-07	SHANDONG ACADEMY OF AGRICULTURAL SCIENCES	Emb1637, plastid ribosomal assembly factor	Quality	CRISPR-Cas9	Knockout of Emb1637
CN106868036B	CN106868036B	一种定点突变创制玉米紧凑株型种质的方法及其应用(A method of creating compact plant type germplasm of maize by site directed mutation and its application)	2019-07-02	INSTITUTE OF CROP SCIENCE, CHINESE ACADEMY OF AGRICULTURAL SCIENCES	LG1, transcription fsctor	Yield and plant architecture	CRISPR-Cas9	Knockout of LG1
CN107012163B	CN107012163B	一种定点突变创制糯性玉米种质的方法及其应用(A method of creating waxy maize germplasm by site directed mutation and its application)	2019-09-24	INSTITUTE OF CROP SCIENCE, CHINESE ACADEMY OF AGRICULTURAL SCIENCES	Waxy1, granule-bound starch synthase;	Quality and specialty maize	CRISPR-Cas9	Knockout of Waxy1
CN110079535B	CN110079535B	玉米ZmPIF3s突变型蛋白、其编码基因及其在育种上的应用(Zea ZmPIF3s mutant protein, its coding gene and application in breeding)	2022-01-28	SOUTH CHINA AGRICULTURAL UNIVERSITY | BIOTECHNOLOGY RESEARCH INSTITUTE, CHINESE ACADEMY OF AGRICULTURAL SCIENCES	ZmPIF3s, bHLH transcription factor	Plant architecture	CRISPR-Cas9	Knockout of ZmPIF3s
CN111549037A	CN111549037A	玉米ZmRLK7基因编辑靶点及其应用 (Editing target of Zea ZmRLK7 gene and its application)	2020-08-18	CORN RESEARCH INSTITUTE OF SHANDONG ACADEMY OF AGRICULTURAL SCIENCES	ZmRLK7, protein kinase	Yield	CRISPR-Cas9	Knockout of ZmRLK7
CN111763687B	CN111763687B	一种基于基因编辑技术快速培育玉米单倍体诱导系的方法(A method of rapidly cultivating maize haploid inducer lines based on gene editing technology)	2021-12-07	CHINA AGRICULTURAL UNIVERSITY	ZmDMP, DUF67 protein	Haploid induction	CRISPR-Cas9	Knockout of ZmDMP
CN113430224A	CN113430224A	可视化CRISPR/Cas9基因编辑系统及使用方法(Visual CRISPR/Cas9 gene editing system and its application)	2021-09-24	HUNAN HYBRID RICE RESEARCH CENTER | HUNAN AGRICULTURAL UNIVERSITY	ZMAA1, α‑amylase	CRISPR-Cas system	CRISPR-Cas9
CN112522298A	CN112522298A	用于植物基因编辑的成套载体及其应用(Complete set of vectors for plant gene editing and their applications)	2021-03-19	CHINA AGRICULTURAL UNIVERSITY		CRISPR-Cas system	CRISPR-Cas9
CN113122567A	CN113122567A	一种利用除草剂控制玉米雄性不育的方法(A method of controlling maize male sterility with herbicide)	2021-07-16	HANGZHOU RUIFENG BIOTECHNOLOGY CO., LTD	CYP81A9, cytochrome P450 oxidase	Male sterility	CRISPR-Cas9	Knockout of CYP81A9
CN113774090A	CN113774090A	一种借助花粉管通道在玉米中实现基因编辑的方法 (A method of gene editing in maize by pollen tube pathway)	2021-12-10	JILIN ACADEMY OF AGRICULTURAL SCIENCES		CRISPR-Cas system	CRISPR-Cas9
CN113832179A	CN113832179A	ZmELF3.1蛋白及其功能缺失突变体在调控作物雄穗分支数中的应用(Application of ZmELF3.1 protein and its function deficient mutant in controlling the number of tassel branches in crops)	2021-12-24	BIOTECHNOLOGY RESEARCH INSTITUTE, CHINESE ACADEMY OF AGRICULTURAL SCIENCES | SOUTH CHINA AGRICULTURAL UNIVERSITY	ZmELF3.1, glycoprotein	Yield	CRISPR-Cas9	Knockout of ZmELF3.1
The patent survey of CRISPR-Cas technology in maize searching through the global patent database (https://analytics.zhihuiya.com/)
